# Supplementary material for: Studies Regarding the Antimicrobial Behavior of Clotrimazole and Limonene
Source: Antibiotics (Basel). 2022 Dec 14;11(12):1816. doi: 10.3390/antibiotics11121816 (PMC9774930; doi:10.3390/antibiotics11121816)
Supplement: Supplementary file 1 [file antibiotics-11-01816-s001.zip]

Archive with 1 entries (1 files):
- antibiotics-2067641-supplementary.pdf
